# Supplementary material for: Reduced MHC Class I and II Expression in HPV−Negative vs. HPV−Positive Cervical Cancers
Source: Cells. 2022 Dec 3;11(23):3911. doi: 10.3390/cells11233911 (PMC9741043; doi:10.3390/cells11233911)
Supplement: Supplementary file 1 [file cells-11-03911-s001.zip]

Archive with 2 entries (2 files):
- Supplementary Figures.pdf
- Table S1_HPV Annotation of TCGA CESC Samples.xlsx
